# Supplementary material for: Global Prevalence and Cancer Risk of Epstein–Barr Virus and Human Papillomavirus Coinfection in Breast Cancer: A Systematic Review and Meta-Analysis
Source: Viruses. 2025 Dec 8;17(12):1592. doi: 10.3390/v17121592 (PMC12737756; doi:10.3390/v17121592)
Supplement: Supplementary file 1 [file viruses-17-01592-s001.zip]

Archive with 1 entries (1 files):
- viruses-3936848-supplementary.pdf
